# Supplementary material for: Modulating Electron Density of Boron–Oxygen Groups in Borate via Metal Electronegativity for Propane Oxidative Dehydrogenation
Source: Materials (Basel). 2024 Jun 12;17(12):2868. doi: 10.3390/ma17122868 (PMC11205058; doi:10.3390/ma17122868)
Supplement: Supplementary file 1 [file materials-17-02868-s001.zip]

Archive with 1 entries (1 files):
- materials-3028063-supplementary.pdf
